# Supplementary material for: Q Fever: Who Is at Risk? A Serological Survey in the General Population and Occupationally Exposed Individuals in Northern Italy
Source: Pathogens. 2025 Sep 1;14(9):869. doi: 10.3390/pathogens14090869 (PMC12472743; doi:10.3390/pathogens14090869)
Supplement: Supplementary file 1 [file pathogens-14-00869-s001.zip]

Archive with 2 entries (2 files):
- Supplementary S1.Epidemiological questionnaire.pdf
- Supplementary material 2.docx.pdf
